# Supplementary material for: Efficient Synthesis of 2-OH Thioglycosides from Glycals Based on the Reduction of Aryl Disulfides by NaBH4
Source: Molecules. 2022 Sep 14;27(18):5980. doi: 10.3390/molecules27185980 (PMC9506437; doi:10.3390/molecules27185980)
Supplement: Supplementary file 1 [file molecules-27-05980-s001.zip]

Archive with 1 entries (1 files):
- molecules-1912277-supplementary.pdf
